# Supplementary material for: Taxonomic Composition of Iris Subser. Chrysographes (Iridaceae) Inferred from Chloroplast DNA and Morphological Analyses
Source: Plants (Basel). 2021 Oct 20;10(11):2232. doi: 10.3390/plants10112232 (PMC8621552; doi:10.3390/plants10112232)
Supplement: Supplementary file 1 [file plants-10-02232-s001.zip]

Archive with 4 entries (4 files):
- Annex 1.pdf
- Table S1.xlsx
- Table S2.pdf
- Table S3.pdf
