# Supplementary material for: Taxonomic Composition of Iris Subser. Chrysographes (Iridaceae) Inferred from Chloroplast DNA and Morphological Analyses
Source: Plants (Basel). 2021 Oct 20;10(11):2232. doi: 10.3390/plants10112232 (PMC8621552; doi:10.3390/plants10112232)
Supplement: Supplementary file 1 [file plants-10-02232-s001.zip › Table S1.xlsx]

## Sheet: Лист1
Iris bulleyana												Iris forrestii												Iris chrysographes												Iris wilsonii												Iris delavayi
LL	LW	SH	IS	NF	NC	CL	BL	PL	FL	TL		LL	LW	SH	IS	NF	NC	CL	BL	PL	FL	TL		LL	LW	SH	IS	NF	NC	CL	BL	PL	FL	TL		LL	LW	SH	IS	NF	NC	CL	BL	PL	FL	TL		LL	LW
16	0.3	20	1	1	1	8.5	4	2	3.4	1.6		26	0.2	20.5	1	1	0	13.6	6	2.5	2.4	1.6		52.5	0.7	38	1	2	1	15	8.3	6	5	1.9		47.5	0.9	28.5	1	2	1	16	8.7	7.4	4	1.5		40	1.1
28	0.3	26	1	1	1	7.8	4.5	2.5	2.7	1.3		15	0.4	8.5	1	1	1	7.8	7	2.6	3.8	1.6		52	0.6	41	1	2	1	15	7	5	6.5	1.9		37	0.6	45	1	1	1	18.5	10.5	7.4	3.3	1.4		66	0.8
16	0.3	27	1	1	2	7.5	6	3	4.5	1.4		28	0.3	28	1	1	2	6.7	7.3	2.5	3.5	1.1		39.5	0.7	35	1	2	1	9.3	10.6	3.8	4	1.5		27	0.7	43	1	2	1	17	10.8	10.4	4.2	1.6		47	1.1
47	0.6	36	1	2	2	12	6	3.3	3.5	1.8		22.5	0.3	18	1	1	2	12.5	6.6	2	3	1.7		32.5	0.7	31	1	1	1	19	7.5	3.8	3.2	1.2		25	0.7	51.5	1	1	2	17	7.5	5	3.7	1.3		53	0.9
34	0.9	30	1	2	1	23	5	3	3	1.6		31.5	0.6	25	1	1	2	11.3	5.5	3.5	3.3	1.5		30.5	0.5	45	1	2	2	11.5	8.5	4	3	1.5		41	0.7	32	1	2	2	19.3	6.5	7.1	4.2	1.2		54	1.2
33	0.3	11.5	1	1	1	11.3	6	2	2	1.7		22	0.2	24.5	1	1	1	11	7.3	4.2	4	1.4		16	0.5	24	1	2	1	11.2	6.8	3.2	3.6	1.9		37	0.6	20.5	2	3	1	10.2	9.5	6.5	3.3	1.4		53	1.5
26	0.4	20.5	1	2	1	11.5	6.5	3.5	5.3	1.2		23	0.3	39.5	1	1	1	6.7	7.5	4.7	3	1.6		22	0.7	27	1	2	1	25	7.5	4.5	4	1.5		57	0.7	36	1	2	1	39	7.3	5.5	2.5	1.1		54	1.2
32	0.9	33	1	1	2	8	5.5	2.8	3.5	1.2		25.5	0.3	21.5	1	2	1	11	5.8	7.5	3.3	1.4		25	0.5	28	1	2	1	8.2	7	5	4.7	1.4		60	0.7	21	1	1	2	17.5	7.8	5	3.5	1.2		36	0.6
21.5	0.4	28	1	1	1	7.5	6	3.6	2	1.7		24.5	0.2	25	1	1	2	11	7	3.2	3.2	1.6		16	0.4	57	1	2	1	7	7.3	4	3.5	1		54	0.9	45	1	2	1	23	10.5	7	4.3	1.5		59	1.4
33	0.5	22.5	1	1	1	8.5	6.1	3.2	2.4	1.6		21	0.5	13	1	1	2	7	6.4	2.7	3.7	1.3		19	0.4	15.5	1	2	1	9.5	6	4.4	3.2	1.4		47	0.7	48	1	2	2	11	9	9.5	3.7	1.8		38	1
27	0.4	37	1	1	3	10	7.7	3.2	4	1.4		36	0.6	15	1	1	1	5.5	6.5	2.7	3.5	1.4		25	0.4	21	1	1	1	7.5	9.5	6.5	4.7	1.1		40	0.4	20	1	2	1	23	7.5	4.5	4.5	1.3		41.5	1.2
32	0.2	23	1	1	1	9	5.5	1.5	4	1.6		30	0.3	19.5	1	1	1	7	6.4	2.5	3.4	1.2		32.5	0.9	20.5	1	1	1	13.5	5.7	4	3.3	1.3		66	0.9	41	1	2	1	14.5	7.5	3.7	2.5	1.4		33	1.2
20	0.4	12.5	1	1	1	6.5	4.7	1.2	3.8	1.8		25	0.3	40.5	1	1	2	7	5.5	2.5	2.5	1.4		33	0.6	20.5	1	1	1	15	6.3	3.6	5	1.5		59	1	55	1	2	2	31.5	10	5	3.5	1.6		24	1.2
23.5	0.5	17	1	1	1	7.5	5.5	1.7	4.2	1.7		24	0.2	25.5	1	1	1	6.5	7	2	2.7	1		50	0.9	21	1	1	2	15	7	4.4	3.8	2.2		54	0.7	44	1	2	2	23.5	5.7	5	3.7	1.8			1.4
45	0.4	19	1	2	1	11	5.8	5	3.5	1.6		24	0.3	14	1	1	2	9.5	4	4	2	1		21	0.9	19	1	2	2	8	5.7	5	4.8	1.1		72	0.6	55	1	2	2	22	8.5	5	4	1.6			0.9
35.5	0.4	21	1	2	1	11.5	6.5	3	3.8	1.8		27	0.3	39.5	1	1	1	13.5	5	3.5	4.2	1		28	0.5	33.5	1	1	1	11	5.6	5.3	5	1.6		44	0.5	40	1	2	1	15	8.2	3	3.5	1.1			1.1
25.5	0.6	36.5	1	1	1	14	5.5	3	3.7	2.1		32	0.3	40	1	1	1	6.5	5.5	5	4.5	1.2		31	0.5	60	1	2	2	15	5	8	3.4	1.3		59	0.5	53	1	2	1	33	7.2	5.5	3.7	1.9			0.8
53.5	0.4	21	1	1	1	14.5	7.5	3.2	4.7	1.7		27.5	0.3	26	1	1	1	7.5	7	4.5	3.5	1.3		34.5	0.7	59	1	2	1	19	8.5	4.5	5.2	1.3		45	0.5	41	1	2	1	28	7.2	5.2	2.5	1.9			1.3
46	0.2	13	1	1	1	10	8.8	2.5	4.5	2		15	0.3	18.5	1	1	2	8.8	6.6	3.4		1.4		37	0.8	43.5	1	2	3	9.8	8.7	2.6	4	1.4		67	1	34.5	1	2	1	11	6	7.2	3.7	1.4			1.1
50	0.5	25.5	1	1	1	15	6.5	2.6	4.3	1.4		13.5	0.3	21	1	1	1	9	7	2.8		1.6		20.5	0.9	27.5	1	1	2	10.7	8.3	3.8	4.5	1.4		35	0.7	70	1	2	1	17.5	10.3	5.4	4	1.4			1.1
31	0.7	23.5	1	1	1	19	5.5	3.5	4.9	1.6		26.5	0.3	23.2	1	1	1	7.7	4.5	2.2		1.7		28	0.5	42	1	1	2	14.5	5.3	5.8	6	1.3		22	1	22.5	1	2	1	11.5	7	6.2	3	1.5			1
32.5	0.5	44	1	2	1	13	7	4.6	3	1.1		21.5	0.3	27	1	1	1	8.2	5	1.5		1.5		28	0.9	36.5	1	1	2	11	6.2	6.3	4.1	1.8			0.9	33	1	2	1	15.7	7.5	5.2	5				1.1
36.5	0.4	25	1	2	2	12.5	5.6	4	2.5	1.6		24	0.2	32.5	1	1	1	10	6	3.5		1.7		32	0.4	66	1	2	2	13.3	7.7	5.5	6.5	1.6			1.1	60.5	1	2	2	15.5	7.2	7					1
53.5	0.9	16	1	1	1	8	7.5	3	5.2	1.1		16	0.6	23.5	1	1	2	14.5	6.1	2.1		1.8		41	0.3	38	1	1	1	11.3	9	4.8	5.7	1.5			0.9	56.5	1	1	1		7	4.2
12	0.8	21.5	1	1	1	11.2	8	2.5	4.5	1.8		16	0.6	11	1	1	3	19	5.5	4		1.3		48.5	0.5	32.5	1	2	1	9	7	6.7	4	1.3			1	56	1	2	1		8.7	7.5
22.5	1.1	44.5	1	1	1	12	6.5	3.5	3.5	1.5		25.5	0.4	9	1	1	2	25	5.5	2.2				58	0.6	59	1	1	1	17.8	5.2	5.5	5.3	1.3			0.5	38	1	1	1		7.2	7
16.5	0.8	58.5	1	1	2	7.5	8.5	3	3.7	1.2		33	0.4	12	1	1	1	16	6.5	2.5				19.5	0.4	33	1	2	2	11.3	6.5	5.2	4.1	1.5			0.5	23.5	2	2	2		7.5	8.5
22	0.6	48.5	1	1	1	11.2	6.5	2.8	5	1.6		10.5	0.2	12	1	1	3	12.5	5.3	3				31	0.6	34.5	1	2	2	7.6	6	2.8	3.5	1.8			0.6	32	2	3	1		8	4.3
29	0.7	25	1	1	2	11.5	8	3.2	3.8	1.8		21.5	0.4	19	1	2	2	8	6	1.8				33	1	20.5	1	2	1	17.5	7	4.8	6.3	1.2			0.8	36	2	2	2		7.7	4.8
23	0.5	30	1	1	1	9.2	5.5	2.2	4.4	1.7		23.5	0.3	18.5	1	1	2	13	5.8	2.3				23.5	0.6	16.5	1	1	2	13.5	7.1	4.5	5.2	1.5			0.5	68.5	1	1	1		6.5	3.7
56	0.5	30	1	1	1	7.7	4.5	2.5	3.8	1.5		31.5	0.3	24	1	1	1	12	6.2	2.2				30.5	0.4	61	1	1	2	11.8	7	5.5	4.8	1.4			0.9	16.5	1	2	1		6.5	6.4
43.5	0.2	45	1	2	2	9.5	6.5	3	4.2	1.9		29	0.3	11	1	1	2	10	3.3	2				37	0.6	27.5	1	2	2	10.3	5.5	5.1	4	1.8			1	21					9	6
43	0.6	20	1	2	2	7	5.5	2.3	5.5	2		26.5	0.2	27	1	1	1	7.5	4.5	2.5				58	0.4	22	1	2	2	9.4	6.5	3.7	2.8	1.8			0.6	16.5					8	6.8
21	0.6	19	1	1	1	13	6	2	3.4	1.6		29	0.4	46	1	1	0	10.5	6.4	3				47	0.5	30	1	1	1	12.4	6.3	4.5	3.3	1.8			0.5	19					6.2	7
18	0.2	22	1	1	2	17.5	6.6	2.6	3.5	1.7		26.5	0.5	35	1	1	1	13.8	6.2	2.5				54	0.2	41.5	1	1	1	14.3	5.5	4.5	3.5	1.6			0.9						7.5	5.8
20	0.3	42	1	1	1	18.5	5	2	4.5	1.5		22.5	0.3	36	1	1	0	10	5.7	2.5				42.5	0.7	32	1	2	1	12	7	8	4.5	1.7			0.4						6.6	5.6
16	0.7	46	1	1	1	9.5	6.8	3.5	3.9	1		22	0.2	50	1	1	0	10.7	5	2				28	0.9	45.5	1	1	1	13.2	5.5	1.3	4.4	1.7			0.7						5.5	5.5
18.5	0.4	45.5	1	1	1	13.5	7	3	4	1.1		23	0.2	22.5	1	1	1	9.8	5.2	2.2				20	0.7	41	1	1	1	8	7.5	3.5	3.8	1.5			1.1						8.5	5
33	0.7	7	1	1	1	8.5	6	3.5	3.5	1		26.5	0.2	11	1	1	2	12.2	6.5	4				33	1.1	21	1	1	1	9.5	6	5	6	1.4									8.3	5
33.5	0.7	22	1	1	3	9.5	5	3.5	2.7	1.5		33	0.4	9	1	1	1	8.3	6.1	3.3				38	0.7	13.5	1	1	1	10.5	6.5	2.2	4.4	1.3									8.5	6.5
39	0.7	15	1	2	1	8.2	6	4	4.7	1.6		63	0.3	25.5	1	1	1	9	7	8				33	0.9	24.5	1	2	1	11.5	6	4.1	3.5	1.5									8	6.2
29	0.3	13	1	1	1	10.5	6	4.2	5.2	1.8		25.5	0.4	3.5	1	1	1	9.8	5.5	3.6				34	0.7	23	1	2	1	11.5	7.2	2.8											8.8	4.7
29.5	0.4	12	1	1	2	7.7	8	2.2	5	1.5		32	0.4	21.5	1	1	1	11.2	5	3.8				45	1	19	1	1	2	8.5	8.6	6.3											8	6
31	0.3	19.5	1	1	2	11.4	7.4	4	4.9			23	0.7	6	1	1	2	14	7	3				55	0.6	23	1	1	1	10	7.2	6												5.5
27.5	0.5	20	1	1	1	12	10	3.5	4.2			17	0.4	28	1	2	1	12	8	3.5				27	0.5	15.5	1	2	1	16	10.2	4												11
21.5	0.6	23	1	1	1	10.5	6.2	4.2	3.3			24	0.5	21.5	1	2	2	15.8	6.8	3.7				35	0.3	21.5	1	1	1	16.5	7.2	4.8												6.5
27	0.4	41.5	1	2	1	12.5	6.5	4.4	4			37.5	0.4	19	1	1	1	16.5	7	4.5					0.4	37	1	1	3	14	7.1	6.8												6.2
30	0.3	50	1	1	1	15	6.6	4	4			31	0.5	22	1	1	2	12	7	3					0.9	31.5	1	1	1	12.8	7.5	5.3												6.5
24.5	0.3	47	1	1	1	6.5	5.2	4.5	3.4			32	0.5	28.5	1	2	1	10	6	3					0.5	29.5	1	1	2	11.5	6.8	7.4												6.5
37	0.4	72.5	1	1	2	9	7.5	3	5.3			17	0.6	18.5	1	2	2	6.8	5.2	4.5					0.7	29.5	1	2	1	9.5	6.5	1.4												5.5
43	0.3	54	1	1	1	13	6.3	2.5	4			57	0.5	16	1	2	1	14.8	5.5	6.2					0.6	58.5	1	2	1	15	7	1.5												4.5
40	0.3	31	1	1	2	23	6.5	3.1	4.3			58	0.7	29	1	1	1	10	6.5						0.8	20	1	1	1	10.8	8.3	5												4.3
20	0.9	29.5	1	1	2	13.5	6.5	2.8	4.5			53	0.9	29	1	2	1	12.5	7.1						0.8	21.5	1	1	1	16	7	7.8												3
22.5	0.5	5	1	1	1	15.5	7.5	3	4			26.7	0.6	17	1	1	1		6.1						0.8	27.5	1	2	1	15.2	7.5	2.5
26.5	0.5	31	1	1	2	17.8	7	4	3.5			30.5	0.5	34	1	1	1		7						0.8	38	1	1	1	11	8	3
23	0.3	20.5	1	2	2	10	7.6	3	4.2				0.6	19.5	1	2	1		7						0.8	32	1	1	1	12.5	7.5	2.5
30	0.5	24.5	1	2	1	16.3	7.5	3.3	4				0.6	17	1	1	1		7.1						0.4	46	1	2	1	15.2	9.3	3.5
27	0.6	20.5	1	1	1	12.5	6.5	5	7				0.9	25	1	1	2		8						0.8	41.5	1	1	1	11	6.8	6
22	0.6	18.5	1	2	1	6.5	7	3.6	5				0.8	34	1	2	1		7.2						1.1	39	1	2	2	17.2	7.5	2.7
34	0.7	28	1	1	2	10.5	6.5	3	4.5					36.5	1	2	2		5.5						0.8	41.5	1	1	1	17.5	7	4.5
29	1.1	22	1	1	2	10.5	13	3.3	4.2					34	1	2	1		6.3						0.9	25	1	1	1	8	9.3	2
36	0.7	36	1	2	2	9	5.8	4.5	4.8					23	1	2	2		5.3						1.1	38	1	2	1	12	7.5	2.8
38	0.6	23	1	2	1	9.4	7.5	4	4					57.5	1	1	2		7.3						1.1	18	1	1	2	13	9.4	3.1
52	0.6	29	1	1	1	11	8.5	5	6.2					21.5					6.8						1.1	41	1	1	1	10.7	10.5	4.2
31.5	0.6	29	1	1	2	6.2	8	2.7	5.5					28					6						1.1	58.5	1	1	1	8.7	6	5.3
19	0.6	22.5	1	1	1	8.7	7.3	6.5	4.2					30					5.3						0.8	46	1	1	1	14	7.7	5.5
20	0.5	28	1	1	1	11.5	8	8	3.7					29					8						1	33	1	2	3	18	6.5	3.8
23.5	0.6	29.5	1	2	1	10.5	7.8	5.8	4.5					29					7.5						0.4	33	1	2	2	16	12.5	3.5
14	0.6	26	1	1	2	15	7.5	2.8	3.2					29											0.5	26	1	2	2		10.3	5.8
33	0.6	41	1	1	1	12.5	7	6.2	7					34.5											0.6	19.5	1	1	2		9	8.8
53	0.5	21	1	1	1	12	7.4	3.8	3.3					36.5											0.8	45	1	1	1		8.4	9
	0.8	21	1	1	2	13.8	12	3.2	5.2					36											0.5	32.5	1	1	1		5.6	6
	0.7	25.5	1	2	1	14	7.5	2.5	3.5					39											0.7	24.5	1	2	1		7.5
	0.5	31.5	1	1	1	19.5	6	4.7	4.6					54											0.4	21.5	1	2	2		7
	0.5	37	1	1	1	6	6.2	5.5	4					33.5											0.8	52	1	2	2		7
	0.5	35	1	1	2	7	10	4.5						53											1.1	55.5	1	2	2		8.2
	1	25.5	1	2	1	18.5	6.5	1.5																	1.1	60	1	2	2		8.5
	0.6	56	1	1	2	9.5	6.5	2.5																		40	1	1	1		9.5
	0.5	20	1	2	1	12.5	6.5	3.5																		33	1	2	1		11.5
	0.4	13.5	1	2	2	14	7	3.5																		23.5	1	2	3		7.3
	1	23	1	2	1	17.5	9.2	2.2																		26	1	2	1		5.2
	0.7	18.5	1	1	0	20	7.5	4																		31	1	2	2		6.4
	0.6	34	1	1	1	18	7.2	3.6																		67.5	1	2	3		6.8
	0.5	25.5	1	1	1	17.5	7.7	4.5																		28	1	1	2		7.5
	0.7	45.5	1	2	1	16	7.3	4.2																		37.5	1	1	2		5
	0.4	42.5	1	2	1	9.5	8	3																		56	1	2	2		8
	0.6	26.5	1	1	0	7.5	9	3.5																		9	1	1	1		7.7
	0.5	30	1	2	0	15.5	6	4																		63	1	1	1		8
	0.4	21	1	2	2		5.2	4.3																		42	1	2	2		7.6
	0.2	22.5	1	1	1		6	3																			1	2	2		6.1
	0.6	17	1	1	2		7.2	3.2																			1	1	1		6.5
	0.4	37	1	1	3		6.2	8																			1	1	3		6.3
	0.5	17.5	1	1	2		5.5	3																			1	1	1		8.1
	0.8	41	1	2	2		7.5	4.5																			1	2	3		6.5
	1.1	18	1	2	2		6.5	3.5																			1	1	1		6.7
	0.6	38	1				9	4.3																			1	2	2		8.5
	0.6	28	1				7	4																			1	2	0		8
	0.8	29					7	4.5																			1	2	2		8
	0.6	19					7.1	3.6																							8.1
	0.4	21					4.7	4.2																							6.1
	0.3	34.5					5.2	3.9																							6.5
		34.5					7.5	3.3																							7
		32					6.4	7.5																							6.3
		23					9.5	4.5																							7.4
		20.5					9.5																								10
		16.5					7.5																								8.6
		35					7.5																								8.7
		28.5					7.5																								9
		27					6
		26					8.5
		30
		12.5
		41
		45
		17
		27.5
		4.5
		9
		62
		21
		9
		7.5
		15
		46
		41
[truncated: 20 more columns]
